# Supplementary material for: Revealing Alteration in the Hepatic Glucose Metabolism of Genetically Improved Carp, Jayanti Rohu Labeo rohita Fed a High Carbohydrate Diet Using Transcriptome Sequencing
Source: Int J Mol Sci. 2020 Oct 31;21(21):8180. doi: 10.3390/ijms21218180 (PMC7662834; doi:10.3390/ijms21218180)
Supplement: Supplementary file 1 [file ijms-21-08180-s001.zip › Table S3.xlsx]

## Sheet: Sheet1
Supplementary Table 3 Differentially expressed gene related carbohydrate metabolic pathway
Transcript_ID	Gene Name	Protein Names	20_LV Expression	40_LV Expression	60A_LV Expression	log2FoldChange 20 Vs 40	log2FoldChange 20 Vs 60	Regulation 20 Vs 40	Regulation 20 Vs 60
g19804.t1	hk1	Hexokinase 1	257.239	671.36	236.576	1.38398	-0.267602	UP	NEUTRAL
g8201.t1	Z043_122027	6-phosphofructokinase, liver type-like	22.4499	24.588	33.7966	0.131245	0.443368	NEUTRAL	NEUTRAL
g5133.t1	NA	Fructose-bisphosphatealdolase (EC 4.1.2.13)	1419.96	3.20713	231.748	-8.79035	-0.0767047	DOWN	NEUTRAL
g19474.t1	NA	Triosephosphateisomerase (EC 5.3.1.1)	39933.8	7366.79	7366.79	-2.4385	-2.4385	DOWN	DOWN
g30527.t1	pgk1	Phosphoglycerate kinase (EC 2.7.2.3)	78.5748	81.2474	42.4872	0.0482552	-1.03384	NEUTRAL	DOWN
g11188.t1	bpgmzgc:92230	Phosphoglyceratemutase (EC 5.4.2.11) (EC 5.4.2.4)	131.893	312.161	0.965618	1.24292	-1.68591	UP	DOWN
g11155.t1	NA	Enolase 1a, (alpha)	4278.59	753.677	253.957	-2.50512	-4.22127	DOWN	DOWN
g21833.t1	PDK4a	Pyruvate dehydrogenase kinase isoform 4-like protein a (Fragment)	261.916	73.7641	424.872	-1.82811	0.245779	DOWN	NEUTRAL
g34655.t1	CCH79_00016947	Glucose-6-phosphate isomerase (EC 5.3.1.9)	3.10682	11.5874	3.20713	1.89905	-13.1517	UP	DOWN
g23140.t1	pfkpb	ATP-dependent 6-phosphofructokinase (ATP-PFK) (Phosphofructokinase) (EC 2.7.1.11) (Phosphohexokinase)	479.868	4092.3	117.805	3.09221	-1.24168	UP	DOWN
g13716.t1	irs2b	Insulin receptor substrate 2b	1345.13	1150.29	124.565	-0.225741	0.822812	NEUTRAL	NEUTRAL
g20916.t1	NA	Phosphoenolpyruvate carboxylase	51.4478	34912.9	19758.5	9.40643	8.43835	UP	UP
g26600.t1	GSTENG00013911001	Glycogen [starch] synthase (EC 2.4.1.11)	100.089	11123.4	6426.19	6.79617	5.8578	UP	UP
g21923.t1	galm zgc:92501	Aldose 1-epimerase (EC 5.1.3.3) (Galactosemutarotase)	70.1561	448.999	533.987	2.67807	2.78136	UP	UP
g13535.t1	gapdhs	glyceraldehyde-3-phosphate dehydrogenase, testis-specific isoform X1	2063.52	1992.7	1708.18	-0.0503859	-0.419451	NEUTRAL	NEUTRAL
g29741.t1	g6pca.1	Glucose-6-phosphatase a, catalytic subunit, tandem duplicate 1	1.87083	3471.19	4481.43	10.8575	11.0793	UP	UP
g34112.t1	tecrb gpsn2 tecr	Glycoprotein, synaptic 2 (Gpsn2 protein) (Trans-2,3-enoyl-CoA reductase b)	87.9289	32.0713	203.745	-1.45505	1.06556	DOWN	UP
g20228.t1	EPS8	Epidermal growth factor receptor pathway substrate 8	8.41873	17.1047	20.278	1.02272	-1.10095	UP	DOWN
g32430.t1	pik3r2	Phosphoinositide-3-kinase, regulatory subunit 2 (beta)	9.35414	1.06904	75.3182	-3.12928	-1.65475	DOWN	DOWN
g17117.t1	NA	Mitogen-activated protein kinase kinase 4b	103.831	23.519	52.1434	-2.14234	-1.14048	DOWN	DOWN
g21716.t1	acss2l	Acetyl-coenzyme A synthetase (EC 6.2.1.1)	57.9957	1856.93	784.081	5.00083	3.61019	UP	UP
g25301.t1	gaa	Glucosidase, alpha; acid (Pompe disease, glycogen storage disease type II)	2.80624	4.27618	6.75932	0.607683	1.12144	NEUTRAL	UP
g21861.t1	igf2bp2b	Insulin-like growth factor 2 mRNA-binding protein 2b	2.80624	4026.02	234.645	10.4865	1.254	UP	UP
g31406.t1	gpam	Glycerol-3-phosphate acyltransferase 1, mitochondrial (EC 2.3.1.15)	1135.59	616.839	2096.36	-0.88048	0.737639	NEUTRAL	NEUTRAL
g32972.t1	CITED2	Cbp/p300-interacting transactivator 2	2018.62	6995.83	8577.58	1.79312	1.9404	UP	UP
g26646.t1	PPAR alpha	Peroxisome proliferator-activated receptor alpha (Fragment)	0.935414	28.8642	60.8339	4.94753	5.87633	UP	UP
g23058.t1	lrp2a lrp2	Low-density lipoprotein receptor-related protein 2	28.9978	104.766	174.777	1.85316	2.4447	UP	UP
g23354.t1	LOC108255946	retinoic acid receptor RXR-alpha-B isoform X1	3.74166	10.6904	8.69056	1.51457	1.06897	UP	UP
g8124.t1	slc25a20	Mitochondrial carnitine/acylcarnitine carrier protein	76.704	95.145	240.439	0.310827	1.5015	NEUTRAL	UP
