# Supplementary material for: Revealing Alteration in the Hepatic Glucose Metabolism of Genetically Improved Carp, Jayanti Rohu Labeo rohita Fed a High Carbohydrate Diet Using Transcriptome Sequencing
Source: Int J Mol Sci. 2020 Oct 31;21(21):8180. doi: 10.3390/ijms21218180 (PMC7662834; doi:10.3390/ijms21218180)
Supplement: Supplementary file 1 [file ijms-21-08180-s001.zip › Table S2.xlsx]

## Sheet: Sheet1
	Supplementray Table 2 describes the KEGG pathway mapping in control and treated groups
	Pathway	Occurrence 20_Vs_40	Occurrence 20_Vs_60
	Membrane trafficking [04131]	937	945
	Chromosome and associated proteins [03036]	686	691
	Ubiquitin system [04121]	496	505
	Exosome [04147]	488	480
	Transcription factors [03000]	353	352
	Protein kinases [01001]	342	349
	Transporters [02000]	335	342
	Protein phosphatases and associated proteins [01009]	330	337
	Peptidases [01002]	291	294
	Messenger RNA biogenesis [03019]	278	279
	Cytoskeleton proteins [04812]	230	222
	Mitochondrial biogenesis [03029]	219	220
	Spliceosome [03041]	219	219
	Endocytosis [04144]	199	197
	MAPK signaling pathway [04010]	191	190
	DNA repair and recombination proteins [03400]	188	183
	CD molecules [04090]	185	183
	G protein-coupled receptors [04030]	168	175
	Transcription machinery [03021]	157	157
	Chaperones and folding catalysts [03110]	147	146
	Ribosome biogenesis [03009]	142	143
	Enzymes with EC numbers[99980]	141	141
	Focal adhesion [04510]	135	138
	Regulation of actin cytoskeleton [04810]	131	129
	Glycosyltransferases [01003]	125	128
	Protein processing in endoplasmic reticulum [04141]	120	123
	RNA transport [03013]	119	119
	Transfer RNA biogenesis [03016]	116	116
	Herpes simplex infection [05168]	108	112
	Protein modification	108	109
	Ribosome [03011]	108	109
	Autophagy - animal [04140]	106	107
	Lysosome [04142]	106	107
	mTOR signaling pathway [04150]	105	106
	Cytokine-cytokine receptor interaction [04060]	104	106
	Ion channels [04040]	104	101
	Neuroactive ligand-receptor interaction [04080]	101	100
	Cellular senescence [04218]	100	100
	Ubiquitin mediated proteolysis [04120]	99	99
	Calcium signaling pathway [04020]	96	99
	Glycosaminoglycan binding proteins [00536]	96	96
	Insulin signaling pathway [04910]	94	94
	Apoptosis [04210]	91	94
	Oxidative phosphorylation [00190]	91	91
	Necroptosis [04217]	90	91
	NOD-like receptor signaling pathway [04621]	90	90
	Ribosome [03010]	88	88
	Tight junction [04530]	87	87
	Translation factors [03012]	86	85
	Spliceosome [03040]	85	84
	FoxO signaling pathway [04068]	84	83
	Apelin signaling pathway [04371]	82	80
	GTP-binding proteins [04031]	82	78
	Cell cycle [04110]	80	78
	Phagosome [04145]	76	76
	DNA replication proteins [03032]	74	72
	AGE-RAGE signaling pathway in diabetic complications [04933]	72	72
	Vascular smooth muscle contraction [04270]	70	71
	Cell adhesion molecules [04515]	69	71
	Glycerophospholipid metabolism [00564]	69	70
	Phosphatidylinositol signaling system [04070]	69	69
	Signaling proteins[99995]	68	68
	Adrenergic signaling in cardiomyocytes [04261]	67	67
	Wnt signaling pathway [04310]	66	67
	ErbB signaling pathway [04012]	65	66
	Oocyte meiosis [04114]	65	66
	C-type lectin receptor signaling pathway [04625]	63	65
	Purine metabolism [00230]	63	63
	TGF-beta signaling pathway [04350]	63	63
	Cell adhesion molecules (CAMs) [04514]	62	61
	Cytokines and growth factors [04052]	62	58
	Cytokine receptors [04050]	61	57
	Lipid biosynthesis proteins [01004]	57	56
	Peroxisome [04146]	57	56
	Inositol phosphate metabolism [00562]	55	54
	Mitophagy - animal [04137]	53	52
	Proteasome [03051]	53	52
	RNA degradation [03018]	53	51
	Amino acid related enzymes [01007]	49	50
	GnRH signaling pathway [04912]	49	50
	Notch signaling pathway [04330]	49	49
	Adherens junction [04520]	48	49
	Glycolysis / Gluconeogenesis [00010]	48	49
	Lectins [04091]	48	48
	Progesterone-mediated oocyte maturation [04914]	48	48
	Toll-like receptor signaling pathway [04620]	48	48
	ECM-receptor interaction [04512]	47	47
	mRNA surveillance pathway [03015]	46	47
	p53 signaling pathway [04115]	46	46
	Structural proteins[99992]	45	46
	Adipocytokine signaling pathway [04920]	44	46
	Gap junction [04540]	44	45
	PPAR signaling pathway [03320]	44	43
	Lysine degradation [00310]	43	43
	Melanogenesis [04916]	43	43
	Glycerolipid metabolism [00561]	42	42
	Ribosome biogenesis in eukaryotes [03008]	42	42
	Salmonella infection [05132]	40	41
	Valine, leucine and isoleucine degradation [00280]	40	40
	Sphingolipid metabolism [00600]	39	40
	VEGF signaling pathway [04370]	39	40
	Amino sugar and nucleotide sugar metabolism [00520]	38	38
	Arginine and proline metabolism [00330]	38	38
	Cysteine and methionine metabolism [00270]	37	38
	Glycine, serine and threonine metabolism [00260]	37	38
	Proteasome [03050]	35	35
	Cardiac muscle contraction [04260]	34	35
	Pyruvate metabolism [00620]	33	34
	Aminoacyl-tRNA biosynthesis [00970]	32	33
	Hedgehog signaling pathway [04340]	31	32
	N-Glycan biosynthesis [00510]	31	32
	Pattern recognition receptors [04054]	31	30
	Tryptophan metabolism [00380]	31	30
	Ether lipid metabolism [00565]	30	29
	Fructose and mannose metabolism [00051]	29	29
	Glutathione metabolism [00480]	28	29
	protein ubiquitination. {ECO:0000256|SAAS:SAAS00966769}.	28	29
	Proteoglycans [00535]	28	27
	Pyrimidine metabolism [00240]	28	27
	Starch and sucrose metabolism [00500]	28	27
	Alanine, aspartate and glutamate metabolism [00250]	27	26
	Glycosylphosphatidylinositol (GPI)-anchored proteins [00537]	27	26
	Fanconi anemia pathway [03460]	26	26
	Fatty acid degradation [00071]	26	26
	Nuclear receptors [03310]	26	26
	Pentose phosphate pathway [00030]	26	26
	RIG-I-like receptor signaling pathway [04622]	26	25
	Cytochrome P450 [00199]	25	25
	Drug metabolism - other enzymes [00983]	25	25
	Glyoxylate and dicarboxylate metabolism [00630]	25	25
	Propanoate metabolism [00640]	25	25
	protein ubiquitination.	25	24
	Transcription[99973]	25	24
	Cytosolic DNA-sensing pathway [04623]	24	24
	DNA replication [03030]	24	23
	Ferroptosis [04216]	23	22
	Arachidonic acid metabolism [00590]	22	22
	Basal transcription factors [03022]	22	22
	Citrate cycle (TCA cycle) [00020]	22	21
	Galactose metabolism [00052]	22	21
	Nucleotide excision repair [03420]	22	21
	Amino-acid biosynthesis	21	21
	Purine metabolism	21	20
	Biosynthesis of unsaturated fatty acids [01040]	20	20
	Glycosaminoglycan degradation [00531]	20	20
	Mucin type O-glycan biosynthesis [00512]	20	19
	Other glycan degradation [00511]	20	19
	beta-Alanine metabolism [00410]	19	19
	Carbohydrate degradation	19	18
	Base excision repair [03410]	18	18
	Fatty acid elongation [00062]	18	18
	glycolysis	18	17
	Glycosaminoglycan biosynthesis - heparan sulfate / heparin [00534]	18	17
	Mismatch repair [03430]	18	17
	Retinol metabolism [00830]	18	17
	Autophagy - other [04136]	17	17
	Folate biosynthesis [00790]	17	17
	Histidine metabolism [00340]	17	17
	SNARE interactions in vesicular transport [04130]	17	16
	ABC transporters [02010]	16	16
	Glycosylphosphatidylinositol (GPI)-anchor biosynthesis [00563]	16	16
	RNA polymerase [03020]	16	15
	Tyrosine metabolism [00350]	16	15
	Other types of O-glycan biosynthesis [00514]	15	15
	Porphyrin and chlorophyll metabolism [00860]	15	15
	Terpenoid backbone biosynthesis [00900]	15	15
	Arginine biosynthesis [00220]	14	15
	Metabolism of xenobiotics by cytochrome P450 [00980]	14	15
	Cofactor biosynthesis	13	14
	Homologous recombination [03440]	13	14
	Intestinal immune network for IgA production [04672]	13	14
	Nicotinate and nicotinamide metabolism [00760]	13	14
	Protein export [03060]	13	13
	Pyrimidine metabolism	13	13
	Thiamine metabolism [00730]	13	13
	Butanoate metabolism [00650]	12	13
	Drug metabolism - cytochrome P450 [00982]	12	13
	Function unknown[99997]	12	13
	Glycosaminoglycan biosynthesis - chondroitin sulfate / dermatan sulfate [00532]	12	13
	Glycosphingolipid biosynthesis - ganglio series [00604]	12	13
	Mannose type O-glycan biosynthesis [00515]	12	12
	protein glycosylation. {ECO:0000256|RuleBase:RU361242, ECO:0000256|SAAS:SAAS00405767}.	12	12
	alpha-Linolenic acid metabolism [00592]	11	12
	Pentose and glucuronate interconversions [00040]	11	12
	Phenylalanine metabolism [00360]	11	11
	Prenyltransferases [01006]	11	11
	Secretion system [02044]	11	11
	Selenocompound metabolism [00450]	11	11
	Steroid biosynthesis [00100]	11	11
	Steroid hormone biosynthesis [00140]	11	11
	Non-homologous end-joining [03450]	10	10
	Ascorbate and aldarate metabolism [00053]	9	10
	Fatty acid biosynthesis [00061]	9	9
	Linoleic acid metabolism [00591]	9	9
	Nitrogen metabolism [00910]	9	9
	One carbon pool by folate [00670]	9	9
	Others[99994]	9	9
	Pantothenate and CoA biosynthesis [00770]	9	9
	Primary bile acid biosynthesis [00120]	9	9
	Sulfur relay system [04122]	9	9
	Ubiquinone and other terpenoid-quinone biosynthesis [00130]	9	9
	Cell motility[99993]	8	9
	D-glyceraldehyde 3-phosphate and glycerone phosphate from D-glucose: step 4/4. {ECO:0000256|RuleBase:RU004257, ECO:0000256|SAAS:SAAS00336717}.	8	9
	General function prediction only[99996]	8	8
	Glycosaminoglycan biosynthesis - keratan sulfate [00533]	8	8
	Glycosphingolipid biosynthesis - globo and isoglobo series [00603]	8	7
	Glycosphingolipid biosynthesis - lacto and neolacto series [00601]	8	7
	L-methionine biosynthesis via salvage pathway	8	7
	Sulfur metabolism [00920]	8	7
	AMP biosynthesis via de novo pathway	7	7
	Bacterial toxins [02042]	7	7
	IMP biosynthesis via de novo pathway	7	7
	protein ubiquitination. {ECO:0000256|PIRNR:PIRNR001569}.	7	7
	Riboflavin metabolism [00740]	7	7
	UMP biosynthesis via salvage pathway	7	7
	Carbohydrate metabolism	6	7
	Glycan biosynthesis	6	6
	Lipid metabolism	6	6
	Lipid metabolism[99983]	6	6
	Synthesis and degradation of ketone bodies [00072]	6	6
	Amino-acid degradation	5	6
	Amino-sugar metabolism	5	5
	Cofactor metabolism[99987]	5	5
	CTP biosynthesis via salvage pathway	5	5
	CTP from cytidine: step 1/3. {ECO:0000256|RuleBase:RU003825}.	5	5
	L-proline biosynthesis	5	5
	NAD(+) biosynthesis	5	5
	Phospholipid metabolism	5	5
	protein glycosylation.	5	5
	UMP from uridine: step 1/1. {ECO:0000256|RuleBase:RU003825}.	5	5
	Vitamin B6 metabolism [00750]	5	4
	Amino acid metabolism[99985]	4	4
	D-glyceraldehyde 3-phosphate and glycerone phosphate from D-glucose: step 2/4. {ECO:0000256|RuleBase:RU000612}.	4	4
	Fermentation	4	4
	Glycan metabolism	4	4
	glycogen metabolism. {ECO:0000256|RuleBase:RU364123}.	4	4
	Glycolipid biosynthesis	4	4
	Phosphonate and phosphinate metabolism [00440]	4	4
	Phototransduction [04744]	4	4
	Prokaryotic defense system [02048]	4	4
	protein ubiquitination. {ECO:0000250|UniProtKB:Q63HN8}.	4	4
	pyruvate fermentation to lactate	4	4
	S-adenosyl-L-methionine biosynthesis	4	4
	S-adenosyl-L-methionine from L-methionine: step 1/1. {ECO:0000256|RuleBase:RU000541}.	4	4
	(S)-lactate from pyruvate: step 1/1. {ECO:0000256|RuleBase:RU000496}.	4	3
	Taurine and hypotaurine metabolism [00430]	4	3
	Translation[99974]	4	3
	tRNA modification	4	3
	XMP biosynthesis via de novo pathway	4	3
	5-amino-1-(5-phospho-D-ribosyl)imidazole-4-carboxamide from 5-amino-1-(5-phospho-D-ribosyl)imidazole-4-carboxylate: step 2/2. {ECO:0000256|RuleBase:RU361172}.	3	3
	Amine and polyamine biosynthesis	3	3
	AMP from IMP: step 1/2. {ECO:0000256|HAMAP-Rule:MF_03125, ECO:0000256|RuleBase:RU000520}.	3	3
	AMP from IMP: step 2/2. {ECO:0000256|RuleBase:RU361172}.	3	3
	Biotin metabolism [00780]	3	3
	Carbohydrate biosynthesis	3	3
	CDP-diacylglycerol biosynthesis	3	3
	D-glyceraldehyde 3-phosphate and glycerone phosphate from D-glucose: step 3/4. {ECO:0000256|HAMAP-Rule:MF_03184, ECO:0000256|PIRNR:PIRNR000533}.	3	3
	fatty acid biosynthesis. {ECO:0000256|RuleBase:RU363109}.	3	3
	L-homocysteine biosynthesis	3	3
	L-homocysteine from S-adenosyl-L-homocysteine: step 1/1. {ECO:0000256|RuleBase:RU000548}.	3	3
	Lipoic acid metabolism [00785]	3	3
	N-acetylneuraminate metabolism.	3	3
	One-carbon metabolism	3	3
	Phenylalanine, tyrosine and tryptophan biosynthesis [00400]	3	3
	Porphyrin-containing compound metabolism	3	3
	purine nucleoside salvage. {ECO:0000256|PIRNR:PIRNR000477}.	3	3
	tricarboxylic acid cycle	3	3
	Biosynthesis of ansamycins[01051]	2	3
	CDP-diacylglycerol from sn-glycerol 3-phosphate: step 3/3. {ECO:0000256|PIRNR:PIRNR018269, ECO:0000256|RuleBase:RU003938}.	2	2
	CoA from (R)-pantothenate: step 1/5. {ECO:0000256|PIRNR:PIRNR036939}.	2	2
	coenzyme A biosynthesis	2	2
	creatine biosynthesis	2	2
	D-Glutamine and D-glutamate metabolism [00471]	2	2
	galactose metabolism. {ECO:0000256|RuleBase:RU000506}.	2	2
	Global maps only[09113]	2	2
	glycogen biosynthesis. {ECO:0000256|RuleBase:RU363104}.	2	2
	glycosylphosphatidylinositol-anchor biosynthesis. {ECO:0000256|RuleBase:RU280819}.	2	2
	heparan sulfate biosynthesis. {ECO:0000305|PubMed:16156897, ECO:0000305|PubMed:25568314}.	2	2
	heparin biosynthesis. {ECO:0000305|PubMed:16156897, ECO:0000305|PubMed:25568314}.	2	2
	L-methionine from S-methyl-5-thio-alpha-D-ribose 1-phosphate: step 2/6. {ECO:0000256|HAMAP-Rule:MF_03116, ECO:0000256|SAAS:SAAS00035245}.	2	2
	L-proline from L-glutamate 5-semialdehyde: step 1/1. {ECO:0000256|RuleBase:RU003903}.	2	2
	L-valine degradation. {ECO:0000256|RuleBase:RU910714}.	2	2
	Lysine biosynthesis[00300]	2	2
	Monobactam biosynthesis[00261]	2	2
	Nucleotide-sugar biosynthesis	2	2
	Others[99999]	2	2
	Polyol metabolism	2	2
	protein glycosylation. {ECO:0000256|RuleBase:RU361143}.	2	2
	protein glycosylation. {ECO:0000256|RuleBase:RU363110}.	2	2
	protein glycosylation. {ECO:0000256|RuleBase:RU364047}.	2	2
	protein lipoylation via endogenous pathway	2	2
	protein ubiquitination. {ECO:0000250|UniProtKB:Q69ZS0}.	2	2
	protein ubiquitination. {ECO:0000256|RuleBase:RU201113}.	2	2
	protein ubiquitination. {ECO:0000256|RuleBase:RU365038}.	2	2
	protoporphyrin-IX biosynthesis	2	2
	S-methyl-5-thio-alpha-D-ribose 1-phosphate from S-methyl-5'-thioadenosine (phosphorylase route): step 1/1. {ECO:0000256|HAMAP-Rule:MF_03155}.	2	2
	tetrahydrofolate interconversion. {ECO:0000256|RuleBase:RU000585}.	2	2
	uracil from uridine (phosphorylase route): step 1/1. {ECO:0000256|RuleBase:RU361131}.	2	2
	XMP from IMP: step 1/1. {ECO:0000255|HAMAP-Rule:MF_03156}.	2	2
	XMP from IMP: step 1/1. {ECO:0000256|HAMAP-Rule:MF_03156, ECO:0000256|RuleBase:RU003928}.	2	2
	5-amino-1-(5-phospho-D-ribosyl)imidazole from N(2)-formyl-N(1)-(5-phospho-D-ribosyl)glycinamide: step 2/2. {ECO:0000256|RuleBase:RU363089}.	1	2
	5-aminolevulinate from glycine: step 1/1. {ECO:0000256|RuleBase:RU910713}.	1	2
	5-methoxycarbonylmethyl-2-thiouridine-tRNA biosynthesis. {ECO:0000255|HAMAP-Rule:MF_03053}.	1	2
	5-methoxycarbonylmethyl-2-thiouridine-tRNA biosynthesis. {ECO:0000256|HAMAP-Rule:MF_03053}.	1	2
	Acarbose and validamycin biosynthesis[00525]	1	2
	acetoacetyl-CoA from succinyl-CoA: step 1/1. {ECO:0000256|PIRNR:PIRNR000858}.	1	1
	Aflatoxin biosynthesis[00254]	1	1
	alpha-D-mannose 1-phosphate from D-fructose 6-phosphate: step 2/2. {ECO:0000256|RuleBase:RU361118}.	1	1
	AMP from IMP: step 1/2. {ECO:0000256|HAMAP-Rule:MF_03126, ECO:0000256|RuleBase:RU000520}.	1	1
	Biosynthesis of vancomycin group antibiotics[01055]	1	1
	Caffeine metabolism [00232]	1	1
	CDP-diacylglycerol from sn-glycerol 3-phosphate: step 1/3. {ECO:0000256|PIRNR:PIRNR000437}.	1	1
	coproporphyrinogen-III from 5-aminolevulinate: step 4/4. {ECO:0000256|RuleBase:RU000554}.	1	1
	creatine from L-arginine and glycine: step 1/2. {ECO:0000250|UniProtKB:P50440}.	1	1
	creatine from L-arginine and glycine: step 2/2. {ECO:0000256|PIRNR:PIRNR009285}.	1	1
	CTP biosynthesis via de novo pathway	1	1
	CTP from UDP: step 2/2. {ECO:0000256|RuleBase:RU810713}.	1	1
	D-Arginine and D-ornithine metabolism [00472]	1	1
	D-glucuronate from myo-inositol: step 1/1.	1	1
	D-glyceraldehyde 3-phosphate from glycerone phosphate: step 1/1. {ECO:0000256|RuleBase:RU363013}.	1	1
	DNA replication. {ECO:0000256|RuleBase:RU003410}.	1	1
	D-ribulose 5-phosphate from D-glucose 6-phosphate (oxidative stage): step 1/3. {ECO:0000256|RuleBase:RU362120}.	1	1
	eIF5A hypusination. {ECO:0000250|UniProtKB:Q9BU89, ECO:0000255|HAMAP-Rule:MF_03101}.	1	1
	Energy metabolism	1	1
	Energy metabolism[99982]	1	1
	FAD biosynthesis	1	1
	FAD from FMN: step 1/1.	1	1
	fatty acid beta-oxidation.	1	1
	fatty acid biosynthesis. {ECO:0000256|HAMAP-Rule:MF_03201}.	1	1
	fumarate from succinate (eukaryal route): step 1/1.	1	1
	fumarate from succinate (eukaryal route): step 1/1. {ECO:0000256|RuleBase:RU362051}.	1	1
	GDP-alpha-D-mannose biosynthesis	1	1
	Genetic information processing	1	1
	gluconeogenesis.	1	1
	gluconeogenesis. {ECO:0000256|PIRNR:PIRNR000905}.	1	1
	gluconeogenesis. {ECO:0000256|RuleBase:RU363013}.	1	1
	glutathione biosynthesis	1	1
	glutathione from L-cysteine and L-glutamate: step 2/2. {ECO:0000256|PIRNR:PIRNR001558}.	1	1
	glycosylphosphatidylinositol-anchor biosynthesis.	1	1
	glycosylphosphatidylinositol-anchor biosynthesis. {ECO:0000256|PIRNR:PIRNR008765}.	1	1
	hexose metabolism. {ECO:0000256|PIRNR:PIRNR005096}.	1	1
	isopentenyl diphosphate biosynthesis via mevalonate pathway	1	1
	isopentenyl diphosphate from (R)-mevalonate: step 1/3. {ECO:0000256|RuleBase:RU363087}.	1	1
	Isoprenoid biosynthesis	1	1
	Ketone metabolism	1	1
	L-alanine and anthranilate from L-kynurenine: step 1/1. {ECO:0000256|HAMAP-Rule:MF_03017, ECO:0000256|PIRNR:PIRNR038800}.	1	1
	L-glutamate 5-semialdehyde from L-glutamate: step 1/2. {ECO:0000256|PIRNR:PIRNR036429}.	1	1
	L-glutamate 5-semialdehyde from L-glutamate: step 2/2. {ECO:0000256|PIRNR:PIRNR036429}.	1	1
	L-histidine degradation into L-glutamate	1	1
	L-kynurenine degradation	1	1
	L-methionine from S-methyl-5-thio-alpha-D-ribose 1-phosphate: step 1/6. {ECO:0000256|HAMAP-Rule:MF_03119}.	1	1
	L-methionine from S-methyl-5-thio-alpha-D-ribose 1-phosphate: step 3/6. {ECO:0000256|HAMAP-Rule:MF_03117, ECO:0000256|SAAS:SAAS00338561}.	1	1
	L-methionine from S-methyl-5-thio-alpha-D-ribose 1-phosphate: step 4/6. {ECO:0000256|HAMAP-Rule:MF_03117, ECO:0000256|SAAS:SAAS00338558}.	1	1
	L-methionine from S-methyl-5-thio-alpha-D-ribose 1-phosphate: step 5/6. {ECO:0000255|HAMAP-Rule:MF_03154}.	1	1
	L-ornithine and urea from L-arginine: step 1/1. {ECO:0000256|RuleBase:RU361159}.	1	1
	L-proline from L-glutamate 5-semialdehyde: step 1/1. {ECO:0000250|UniProtKB:Q53H96}.	1	1
	L-serine biosynthesis	1	1
	L-serine from 3-phospho-D-glycerate: step 1/3. {ECO:0000256|RuleBase:RU363003}.	1	1
	L-valine degradation. {ECO:0000256|RuleBase:RU363052}.	1	1
	Metabolic intermediate biosynthesis	1	1
	myo-inositol biosynthesis	1	1
	myo-inositol degradation into D-glucuronate	1	1
	myo-inositol from D-glucose 6-phosphate: step 2/2.	1	1
	N(1)-(5-phospho-D-ribosyl)glycinamide from 5-phospho-alpha-D-ribose 1-diphosphate: step 1/2. {ECO:0000256|PIRNR:PIRNR000485}.	1	1
	N(1)-(5-phospho-D-ribosyl)glycinamide from 5-phospho-alpha-D-ribose 1-diphosphate: step 2/2. {ECO:0000256|RuleBase:RU363089}.	1	1
	N(2)-formyl-N(1)-(5-phospho-D-ribosyl)glycinamide from N(1)-(5-phospho-D-ribosyl)glycinamide (10-formyl THF route): step 1/1. {ECO:0000256|RuleBase:RU363089}.	1	1
	N(7)-methylguanine-tRNA biosynthesis. {ECO:0000255|HAMAP-Rule:MF_03056}.	1	1
	N-acetyl-alpha-D-glucosamine 1-phosphate from alpha-D-glucosamine 6-phosphate (route I): step 2/2. {ECO:0000256|PIRNR:PIRNR016408}.	1	1
	N-acetylneuraminate degradation.	1	1
	N-acetylneuraminate degradation. {ECO:0000250|UniProtKB:Q9Y303}.	1	1
	NAD(+) from nicotinamide D-ribonucleotide: step 1/1. {ECO:0000256|RuleBase:RU362021}.	1	1
	Neomycin, kanamycin and gentamicin biosynthesis [00524]	1	1
	N-formimidoyl-L-glutamate from L-histidine: step 1/3. {ECO:0000256|RuleBase:RU004479}.	1	1
	nicotinamide D-ribonucleotide from 5-phospho-alpha-D-ribose 1-diphosphate and nicotinamide: step 1/1. {ECO:0000256|PIRNR:PIRNR005943}.	1	1
	Nitrogen metabolism	1	1
	oxidative phosphorylation. {ECO:0000256|RuleBase:RU000369, ECO:0000256|SAAS:SAAS00887552}.	1	1
	Penicillin and cephalosporin biosynthesis[00311]	1	1
	pentose phosphate pathway	1	1
	peptidyl-diphthamide biosynthesis.	1	1
	phosphatidylcholine biosynthesis	1	1
	phosphatidylcholine from phosphocholine: step 2/2.	1	1
	phosphatidylglycerol biosynthesis	1	1
	phosphatidylglycerol from CDP-diacylglycerol: step 1/2. {ECO:0000256|RuleBase:RU365024}.	1	1
	phospholipid metabolism.	1	1
	Polyketide sugar unit biosynthesis[00523]	1	1
	polypeptide chain elongation. {ECO:0000256|HAMAP-Rule:MF_03061}.	1	1
	Prodigiosin biosynthesis[00333]	1	1
	Protein biosynthesis	1	1
	protein glycosylation. {ECO:0000250|UniProtKB:A4D126}.	1	1
	protein glycosylation. {ECO:0000250|UniProtKB:O43505, ECO:0000250|UniProtKB:Q8BWP8}.	1	1
	protein glycosylation. {ECO:0000256|PIRNR:PIRNR000472}.	1	1
	protein glycosylation. {ECO:0000256|RuleBase:RU363127}.	1	1
	protein glycosylation. {ECO:0000269|PubMed:20466645}.	1	1
	protein glycosylation. {ECO:0000305}.	1	1
	protein N(6)-(lipoyl)lysine from octanoyl-[acyl-carrier-protein]: step 1/2.	1	1
	protein N(6)-(lipoyl)lysine from octanoyl-[acyl-carrier-protein]: step 1/2. {ECO:0000256|PIRNR:PIRNR016262}.	1	1
	protein neddylation. {ECO:0000256|PIRNR:PIRNR039099}.	1	1
	Protein processing[99975]	1	1
	protein sumoylation.	1	1
	protein ubiquitination. {ECO:0000250|UniProtKB:Q5M7Z0}.	1	1
	protein ubiquitination. {ECO:0000250|UniProtKB:Q9W3M3}.	1	1
	protein ubiquitination. {ECO:0000255|PROSITE-ProRule:PRU00388}.	1	1
	protoheme degradation. {ECO:0000256|PIRNR:PIRNR037032}.	1	1
	pyruvate from D-glyceraldehyde 3-phosphate: step 1/5. {ECO:0000256|RuleBase:RU361160}.	1	1
	pyruvate from D-glyceraldehyde 3-phosphate: step 2/5. {ECO:0000256|RuleBase:RU000532}.	1	1
	quinolinate from L-kynurenine: step 1/3. {ECO:0000255|HAMAP-Rule:MF_03018}.	1	1
	quinolinate from L-kynurenine: step 1/3. {ECO:0000256|HAMAP-Rule:MF_03018}.	1	1
	quinolinate from L-kynurenine: step 2/3. {ECO:0000256|HAMAP-Rule:MF_03017, ECO:0000256|PIRNR:PIRNR038800}.	1	1
	Replication and repair[99976]	1	1
	(R)-mevalonate biosynthesis	1	1
	(R)-mevalonate from acetyl-CoA: step 2/3. {ECO:0000256|RuleBase:RU364071}.	1	1
	S-adenosylmethioninamine biosynthesis	1	1
	S-adenosylmethioninamine from S-adenosyl-L-methionine: step 1/1. {ECO:0000256|PIRNR:PIRNR001355}.	1	1
	Steroid biosynthesis	1	1
	succinate from succinyl-CoA (ligase route): step 1/1. {ECO:0000256|HAMAP-Rule:MF_03220}.	1	1
	succinyl-CoA degradation	1	1
	Sulfur metabolism	1	1
	tetrahydrobiopterin biosynthesis	1	1
	tetrahydrobiopterin from 7,8-dihydroneopterin triphosphate: step 1/3. {ECO:0000256|PIRNR:PIRNR006113}.	1	1
	tetrahydrofolate interconversion. {ECO:0000256|RuleBase:RU004254}.	1	1
	thiamine diphosphate biosynthesis	1	1
	thiamine diphosphate from thiamine: step 1/1. {ECO:0000256|PIRNR:PIRNR031057}.	1	1
	Transport[99977]	1	1
	ubiquinone biosynthesis. {ECO:0000256|HAMAP-Rule:MF_03111, ECO:0000256|SAAS:SAAS00891253}.	1	1
	ubiquinone biosynthesis. {ECO:0000256|HAMAP-Rule:MF_03189}.	1	1
	ubiquinone biosynthesis. {ECO:0000256|HAMAP-Rule:MF_03194}.	1	1
	UDP-N-acetyl-alpha-D-glucosamine biosynthesis	1	1
	urea cycle	1	1
	Valine, leucine and isoleucine biosynthesis [00290]	1	1
	wybutosine-tRNA(Phe) biosynthesis.	1	1
	zymosterol biosynthesis	1	1
	zymosterol from lanosterol: step 1/6. {ECO:0000305|PubMed:24361620}.	1	1
