# Supplementary material for: Revealing Alteration in the Hepatic Glucose Metabolism of Genetically Improved Carp, Jayanti Rohu Labeo rohita Fed a High Carbohydrate Diet Using Transcriptome Sequencing
Source: Int J Mol Sci. 2020 Oct 31;21(21):8180. doi: 10.3390/ijms21218180 (PMC7662834; doi:10.3390/ijms21218180)
Supplement: Supplementary file 1 [file ijms-21-08180-s001.zip › Table S1.xlsx]

## Sheet: Supplementray table 1
Supplementary Table 1: Distribution of differentially expressed genes (DEGs) among Gene Ontology terms in biological process, cellular component, and molecular function.
Function name	UP 20 Vs 40	DOWN 20 Vs 40	UP 20 Vs 60	DOWN 20 Vs 60
Molecular Function
Behaviour	6	17	22	25
Cell adhesion molecules	40	45	43	39
threonine phosphatase	15	16	10	19
Developmental Process	223	267	222	250
Growth	125	141	103	136
Immune	61	50	48	62
Localization	31	39	29	35
locomotion	1	0	1	0
metabolic process	201	83	83	79
receptor binding	49	38	42	42
Response to stimulus	32	18	32	23
Insulin signaling	40	16	34	17
Signaling	535	497	475	518
liver development	16	9	15	10
Biological Function
binding	1806	1832	1769	1788
Catalytic activity	26	17	17	15
molecular function regulator	1	0	1	0
RNA polymerase	202	190	157	188
motor activity	18	16	23	29
nucleic acid binding	138	155	137	156
Signal transducer	4	2	5	2
activity
protein binding	37	36	33	33
protein kinase	208	272	197	254
transcription cofactor activity	6	4	8	4
structural constituent of ribosome	23	10	29	9
Actin binding	22	42	21	42
hormone activity	8	3	7	7
Cellular Component
cytoplasm	345	362	342	336
mitochondrion	66	71	74	54
exocyst	11	8	8	6
nucleoplasm	12	22	12	21
Organelle part	24	17	38	15
membrane	1581	1357	1666	1354
extracellular region	67	39	57	41
extracellular matrix	23	54	24	52
cell	932	914	904	896
cell junction	18	15	13	18
synapse	13	23	15	22
extracellular space	99	67	71	94
integral component of membrane	709	610	760	607
